# Supplementary material for: Analysis of NAC Domain Transcription Factor Genes of Tectona grandis L.f. Involved in Secondary Cell Wall Deposition
Source: Genes (Basel). 2019 Dec 23;11(1):20. doi: 10.3390/genes11010020 (PMC7016782; doi:10.3390/genes11010020)
Supplement: Supplementary file 1 [file genes-11-00020-s001.zip]

Archive with 2 entries (2 files):
- Figure S2.pdf
- Reviewed_round 2 _Supplementary material_Analysis of NAC Domain Transcription Factor Genes involved in Secondary Cell Wall deposition in Tectona grandis.pdf
